# Supplementary material for: Computational Rhinology: Unraveling Discrepancies between In Silico and In Vivo Nasal Airflow Assessments for Enhanced Clinical Decision Support
Source: Bioengineering (Basel). 2024 Feb 28;11(3):239. doi: 10.3390/bioengineering11030239 (PMC10967811; doi:10.3390/bioengineering11030239)
Supplement: Supplementary file 1 [file bioengineering-11-00239-s001.zip]

Archive with 5 entries (5 files):
- A1_pressure_at_wall_LCRO.mpg
- A2_pressure_at_wall_LORC.mpg
- A3_Q-criterion_LCRO.mp4
- A4_Q-criterion_LORC.mp4
- A5_nasopharynx_velocity_contour_vectors_LCRO.mpg
